# Supplementary material for: Gastric Cancer-Derived Extracellular Vesicles (EVs) Promote Angiogenesis via Angiopoietin-2
Source: Cancers (Basel). 2022 Jun 15;14(12):2953. doi: 10.3390/cancers14122953 (PMC9221039; doi:10.3390/cancers14122953)
Supplement: Supplementary file 1 [file cancers-14-02953-s001.zip]

Archive with 1 entries (1 files):
- cancers-1730704-supplementary.pdf
